# Supplementary material for: Escaping the OR: a pilot study of a Jigsaw-based workshop to teach preoperative assessment in internal medicine residency
Source: BMC Med Educ. 2026 May 16;26:1097. doi: 10.1186/s12909-026-09419-w (PMC13348809; doi:10.1186/s12909-026-09419-w)
Supplement: Supplementary file 1 — Supplementary Material 1. [file 12909_2026_9419_MOESM1_ESM.zip]

Archive with 16 entries (16 files):
- Complete_with_Docusign_Authorshipform.pdf
- Control Group Data 02042026_LE.xlsx
- Intervention Group Data 02042026_LE.xlsx
- Manuscript Figures Final 2.0.docx
- New Pre and Post Pre Op data 07172025.xlsx
- Post control.pdf
- Post intervention.pdf
- Post_Survey_Final.docx
- Pre control.pdf
- Pre Intervention.pdf
- Pre Op Needs Assessment Final.docx
- Pre_Survey_Final copy.docx
- Response to Reviewers 01232026.docx
- Supplement 1.pdf
- UCSD Data analysis Knowledge and Confidence.xlsx
- UCSD Preop onfidence_8112025_LE effect size.xlsx
