# Supplementary material for: Escaping the OR: a pilot study of a Jigsaw-based workshop to teach preoperative assessment in internal medicine residency
Source: BMC Med Educ. 2026 May 16;26:1097. doi: 10.1186/s12909-026-09419-w (PMC13348809; doi:10.1186/s12909-026-09419-w)
Supplement: Supplementary file 1 — Supplementary Material 1. [file 12909_2026_9419_MOESM1_ESM.zip › Control Group Data 02042026_LE.xlsx]

## Sheet: Sheet1
Pre						Post-Control
Pre-Contol						Questions	Category	Correct
Questions	Category	Correct												CV risk				Med management				Special population				anticoagulation
Question 1 - MACE	Cardiovascular Risk	1	0.0909091	0.0909091	0.0909091	Question 1 - MACE	Cardiovascular Risk	1	0.1	0.1	0.1			t-Test: Paired Two Sample for Means				t-Test: Paired Two Sample for Means				t-Test: Paired Two Sample for Means				t-Test: Paired Two Sample for Means
Question 2 - stents	Cardiovascular Risk	5	0.454545	0.454545	0.454545	Question 2 - stents	Cardiovascular Risk	3	0.3	0.3	0.3
Question 3 - DAPT	Cardiovascular Risk	9	0.818182	0.818182	0.818182	Question 3 - DAPT	Cardiovascular Risk	9	0.9	0.9	0.9				Variable 1	Variable 2			Variable 1	Variable 2			Variable 1	Variable 2			Variable 1	Variable 2
Question 4 - med mgmt	Medication Management	5	0.454545	0.454545	0.454545	Question 4 - med mgmt	Medication Management	8	0.8	0.8	0.8			Mean	0.454545	0.433333		Mean	0.606061	0.616667		Mean	0.448571	0.544444		Mean	0.437879	0.533333
Question 5 - AI	Medication Management	10	0.909091	0.909091	0.909091	Question 5 - AI	Medication Management	9	0.9	0.9	0.9			Variance	0.132231	0.173333		Variance	0.114601	0.121667		Variance	0.106082	0.044321		Variance	0.069303	0.0786667
Question 6 - DM (basal)	Medication Management	5	0.454545	0.454545	0.454545	Question 6 - DM (basal)	Medication Management	6	0.6	0.6	0.6			Observations	3	3		Observations	6	6		Observations	5	5		Observations	6	6
Quetsion 6 - DM (short-acting)	Medication Management	8	0.727273	0.727273	0.727273	Quetsion 6 - DM (short-acting)	Medication Management	2	0.2	0.2	0.2			Pearson Correlation	0.960769			Pearson Correlation	0.636442			Pearson Correlation	0.767972			Pearson Correlation	0.986618
Question 7 - SGLT2i 3 days	Medication Management	11	1	1	1	Question 7 - SGLT2i 3 days	Medication Management	10	1	1	1			Hypothesized Mean Difference	0			Hypothesized Mean Difference	0			Hypothesized Mean Difference	0			Hypothesized Mean Difference	0
Question 7 - SGLT2i 4 days	Medication Management	1	0.0909091	0.0909091	0.0909091	Question 7 - SGLT2i 4 days	Medication Management	2	0.2	0.2	0.2			df	2			df	5			df	4			df	5
Question 8 - RA MTX	Special Population	8	0.8	0.8	0.8	Question 8 - RA MTX	Special Population	6	0.6	0.6	0.6			t Stat	0.303488			t Stat	-0.0886076			t Stat	-1.00964			t Stat	-4.90454
Question 8 - RA HCQ	Special Population	8	0.8	0.8	0.8	Question 8 - RA HCQ	Special Population	8	0.8	0.8	0.8			P(T<=t) one-tail	0.395089			P(T<=t) one-tail	0.466417			P(T<=t) one-tail	0.184892			P(T<=t) one-tail	0.00222842
Question 8 - RA Leuf	Special Population	3	0.3	0.3	0.3	Question 8 - RA Leuf	Special Population	6	0.6	0.6	0.6			t Critical one-tail	2.91999			t Critical one-tail	2.01505			t Critical one-tail	2.13185			t Critical one-tail	2.01505
Question 8 - RA SSA	Special Population	2	0.2	0.2	0.2	Question 8 - RA SSA	Special Population	5	0.5	0.5	0.5			P(T<=t) two-tail	0.790178			P(T<=t) two-tail	0.932833			P(T<=t) two-tail	0.369784			P(T<=t) two-tail	0.00445684
Question 13 - Bariatric	Special Population	1	0.142857	0.142857	0.142857	Question 13 - Bariatric	Special Population	2	0.222222	0.222222	0.222222			t Critical two-tail	4.30265			t Critical two-tail	2.57058			t Critical two-tail	2.77645			t Critical two-tail	2.57058
Question 9 - CHADS > 4	Anticoagulation	2	0.2	0.2	0.2	Question 9 - CHADS > 4	Anticoagulation	3	0.3	0.3	0.3
Question 9 - MV, CVA	Anticoagulation	7	0.7	0.7	0.7	Question 9 - MV, CVA	Anticoagulation	8	0.8	0.8	0.8
Question 10 - Warfarin day	Anticoagulation	6	0.545455	0.545455	0.545455	Question 10 - Warfarin day	Anticoagulation	6	0.6	0.6	0.6
Question 10 - Vitamin K	Anticoagulation	1	0.0909091	0.0909091	0.0909091	Question 10 - Vitamin K	Anticoagulation	2	0.2	0.2	0.2
Question 11 - Restart Warfarin	Anticoagulation	4	0.363636	0.363636	0.363636	Question 11 - Restart Warfarin	Anticoagulation	4	0.4	0.4	0.4
Question 12 - DOAC	Anticoagulation	8	0.727273	0.727273	0.727273	Question 12 - DOAC	Anticoagulation	9	0.9	0.9	0.9
Pre Control		Total correct	Fraction				Post Control	n = 10
n = 11	Cardiovascular Risk (3)	15	33	15/33	0.454	0.454	Cardiovascular Risk	13	33	13/33	0.394
	Med Management (6)	40	66	40/66	0.606	0.606	Med Management	37	66	37/66	0.561
	Special Population (5)	22	55	22/55	0.4	0.4	Special Population	27	55	27/55	0.491
	Anticoagulation (6)	28	66	28/68	0.411	0.411	Anticoagulation	32	66	32/66	0.485
													pretest	posttest	differences
Question 1 - MACE	Cardiovascular Risk	1	0.0909091	0.0909091	0.0909091	Question 1 - MACE	Cardiovascular Risk	1	0.1	0.1	0.1		0.0909091	0.1	0.00909091
Question 2 - stents	Cardiovascular Risk	5	0.454545	0.454545	0.454545	Question 2 - stents	Cardiovascular Risk	3	0.3	0.3	0.3		0.454545	0.3	-0.154545
Question 3 - DAPT	Cardiovascular Risk	9	0.818182	0.818182	0.818182	Question 3 - DAPT	Cardiovascular Risk	9	0.9	0.9	0.9		0.818182	0.9	0.0818182
Average		0.454545									0.433333			mean difference	-0.0212121
Standard Deviation		0.296908									0.339935			standard deviation of differences	0.121061
Average SD (between Pre/Post)		0.318421												effect size:	0.175219
			Cardiovascular Risk
Effect Size = (Mean of experimental group -mean of control)/average SD)			Effect size	-0.0666165
Question 4 - med mgmt	Medication Management	5	0.454545	0.454545	0.454545	Question 4 - med mgmt	Medication Management	8	0.8	0.8	0.8		pretest	post test	differences
Question 5 - AI	Medication Management	10	0.909091	0.909091	0.909091	Question 5 - AI	Medication Management	9	0.9	0.9	0.9		0.454545	0.8	0.345455
Question 6 - DM (basal)	Medication Management	5	0.454545	0.454545	0.454545	Question 6 - DM (basal)	Medication Management	6	0.6	0.6	0.6		0.909091	0.9	-0.00909091
Quetsion 6 - DM (short-acting)	Medication Management	8	0.727273	0.727273	0.727273	Quetsion 6 - DM (short-acting)	Medication Management	2	0.2	0.2	0.2		0.454545	0.6	0.145455
Question 7 - SGLT2i 3 days	Medication Management	11	1	1	1	Question 7 - SGLT2i 3 days	Medication Management	10	1	1	1		0.727273	0.2	-0.527273
Question 7 - SGLT2i 4 days	Medication Management	1	0.0909091	0.0909091	0.0909091	Question 7 - SGLT2i 4 days	Medication Management	2	0.2	0.2	0.2		1	1	0
													0.0909091	0.2	0.109091
Average		0.606061									0.616667			mean difference	0.0106061
Standard Deviation		0.454545									0.318416			standard deviation of differences	0.293196
Average SD (between Pre/Post)		0.386481												Effect size:	0.0361739
			Med Management
Effect Size = (Mean of experimental group -mean of control)/average SD)			Effect size	0.0274427
Question 8 - RA MTX	Special Population	8	0.8	0.8	0.8	Question 8 - RA MTX	Special Population	6	0.6	0.6	0.6		pretest	posttest	differences
Question 8 - RA HCQ	Special Population	8	0.8	0.8	0.8	Question 8 - RA HCQ	Special Population	8	0.8	0.8	0.8		0.8	0.6	-0.2
Question 8 - RA Leuf	Special Population	3	0.3	0.3	0.3	Question 8 - RA Leuf	Special Population	6	0.6	0.6	0.6		0.8	0.8	0
Question 8 - RA SSA	Special Population	2	0.2	0.2	0.2	Question 8 - RA SSA	Special Population	5	0.5	0.5	0.5		0.3	0.6	0.3
Question 13 - Bariatric	Special Population	1	0.142857	0.142857	0.142857	Question 13 - Bariatric	Special Population	2	0.222222	0.222222	0.222222		0.2	0.5	0.3
													0.142857	0.222222	0.0793651
Average		0.448571									0.544444			mean difference	0.095873
Standard Deviation		0.291317									0.1883			standard dev of the differences	0.212333
Average SD (between Pre/Post)		0.239808												effect size	0.451523
			Special Population
Effect Size = (Mean of experimental group -mean of control)/average SD)			Effect size	0.399791
													pretest	Posttest	differences
Question 9 - CHADS > 4	Anticoagulation	2	0.2	0.2	0.2	Question 9 - CHADS > 4	Anticoagulation	3	0.3	0.3	0.3		0.2	0.3	0.1
Question 9 - MV, CVA	Anticoagulation	7	0.7	0.7	0.7	Question 9 - MV, CVA	Anticoagulation	8	0.8	0.8	0.8		0.7	0.8	0.1
Question 10 - Warfarin day	Anticoagulation	6	0.545455	0.545455	0.545455	Question 10 - Warfarin day	Anticoagulation	6	0.6	0.6	0.6		0.545455	0.6	0.0545455
Question 10 - Vitamin K	Anticoagulation	1	0.0909091	0.0909091	0.0909091	Question 10 - Vitamin K	Anticoagulation	2	0.2	0.2	0.2		0.0909091	0.2	0.109091
Question 11 - Restart Warfarin	Anticoagulation	4	0.363636	0.363636	0.363636	Question 11 - Restart Warfarin	Anticoagulation	4	0.4	0.4	0.4		0.363636	0.4	0.0363636
Question 12 - DOAC	Anticoagulation	8	0.727273	0.727273	0.727273	Question 12 - DOAC	Anticoagulation	9	0.9	0.9	0.9		0.727273	0.9	0.172727
														mean difference	0.0954545
Average		0.437879									0.533333			standard dev of the differences	0.0476731
Standard Deviation		0.240318									0.256038			effect size	2.00227
Average SD (between Pre/Post)		0.248178
			Special Population
Effect Size = (Mean of experimental group -mean of control)/average SD)			Effect size	0.384622
