# Supplementary material for: Escaping the OR: a pilot study of a Jigsaw-based workshop to teach preoperative assessment in internal medicine residency
Source: BMC Med Educ. 2026 May 16;26:1097. doi: 10.1186/s12909-026-09419-w (PMC13348809; doi:10.1186/s12909-026-09419-w)
Supplement: Supplementary file 1 — Supplementary Material 1. [file 12909_2026_9419_MOESM1_ESM.zip › Intervention Group Data 02042026_LE.xlsx]

## Sheet: Sheet1
Pre Intervention						Post Intervention
						Questions	Category	Correct						cv risk				med management				special population				anticoagulation
Questions	Category	Correct	Incorrect	Fraction Correct		Questions	Category	Correct	Incorrect	Fraction Correct				t-Test: Paired Two Sample for Means				t-Test: Paired Two Sample for Means				t-Test: Paired Two Sample for Means				t-Test: Paired Two Sample for Means
Question 1 - MACE	Cardiovascular Risk	2		0.25	0.25	Question 1 - MACE	Cardiovascular Risk	2		0.5	0.5
Question 2 - stents	Cardiovascular Risk	2		0.25	0.25	Question 2 - stents	Cardiovascular Risk	2		0.5	0.5				Variable 1	Variable 2			Variable 1	Variable 2			Variable 1	Variable 2			Variable 1	Variable 2
Question 3 - DAPT	Cardiovascular Risk	5		0.625	0.625	Question 3 - DAPT	Cardiovascular Risk	4		1	1			Mean	0.375	0.666667		Mean	0.645833	0.75		Mean	0.514286	0.95		Mean	0.47619	0.583333
Question 4 - med mgmt	Medication Management	4		0.5	0.5	Question 4 - med mgmt	Medication Management	4		1	1			Variance	0.046875	0.0833333		Variance	0.127604	0.1		Variance	0.0265306	0.0125		Variance	0.0623299	0.0916667
Question 5 - AI	Medication Management	8		1	1	Question 5 - AI	Medication Management	4		1	1			Observations	3	3		Observations	6	6		Observations	5	5		Observations	6	6
Question 6 - DM (basal)	Medication Management	2		0.25	0.25	Question 6 - DM (basal)	Medication Management	1		0.25	0.25			Pearson Correlation	1			Pearson Correlation	0.774597			Pearson Correlation	0.784465			Pearson Correlation	0.586669
Quetsion 6 - DM (short-acting)	Medication Management	7		0.875	0.875	Quetsion 6 - DM (short-acting)	Medication Management	3		0.75	0.75			Hypothesized Mean Difference	0			Hypothesized Mean Difference	0			Hypothesized Mean Difference	0			Hypothesized Mean Difference	0
Question 7 - SGLT2i 3 days	Medication Management	8		1	1	Question 7 - SGLT2i 3 days	Medication Management	4		1	1			df	2			df	5			df	4			df	5
Question 7 - SGLT2i 4 days	Medication Management	2		0.25	0.25	Question 7 - SGLT2i 4 days	Medication Management	2		0.5	0.5			t Stat	-7			t Stat	-1.11249			t Stat	-9.5266			t Stat	-1.02698
Question 8 - RA MTX	Special Population	3		0.428571	0.428571	Question 8 - RA MTX	Special Population	4		1	1			P(T<=t) one-tail	0.00990197			P(T<=t) one-tail	0.158268			P(T<=t) one-tail	0.00033894			P(T<=t) one-tail	0.175762
Question 8 - RA HCQ	Special Population	5		0.714286	0.714286	Question 8 - RA HCQ	Special Population	4		1	1			t Critical one-tail	2.91999			t Critical one-tail	2.01505			t Critical one-tail	2.13185			t Critical one-tail	2.01505
Question 8 - RA Leuf	Special Population	2		0.285714	0.285714	Question 8 - RA Leuf	Special Population	3		0.75	0.75			P(T<=t) two-tail	0.0198039			P(T<=t) two-tail	0.316536			P(T<=t) two-tail	0.00067788			P(T<=t) two-tail	0.351523
Question 8 - RA SSA	Special Population	4		0.571429	0.571429	Question 8 - RA SSA	Special Population	4		1	1			t Critical two-tail	4.30265			t Critical two-tail	2.57058			t Critical two-tail	2.77645			t Critical two-tail	2.57058
Question 13 - Bariatric	Special Population	4		0.571429	0.571429	Question 13 - Bariatric	Special Population	4		1	1
Question 9 - CHADS > 4	Anticoagulation	3		0.375	0.375	Question 9 - CHADS > 4	Anticoagulation	3		0.75	0.75
Question 9 - MV, CVA	Anticoagulation	4		0.5	0.5	Question 9 - MV, CVA	Anticoagulation	1		0.25	0.25
Question 10 - Warfarin day	Anticoagulation	5		0.625	0.625	Question 10 - Warfarin day	Anticoagulation	3		0.75	0.75
Question 10 - Vitamin K	Anticoagulation	1		0.125	0.125	Question 10 - Vitamin K	Anticoagulation	2		0.5	0.5
Question 11 - Restart Warfarin	Anticoagulation	3		0.375	0.375	Question 11 - Restart Warfarin	Anticoagulation	1		0.25	0.25
Question 12 - DOAC	Anticoagulation	6		0.857143	0.857143	Question 12 - DOAC	Anticoagulation	4		1	1
n = 8	total correct/total points
Cardiovascular Risk	9	24	0.375	0.375	0.375	n = 4	Cardiovascular Risk	8	12	0.666667	0.667	0.667
Medication Management	31	48	0.645833	0.645	0.645		Medication Management	18	24	0.75	0.75	0.75
special population	18	40	18/40	0.45	0.45		special population	19	20	0.95	0.95	0.95
Anticogulation	22	48	22/48	0.458	0.458		Anticogulation	14	24	0.583333	0.583	0.583
		%						%
Question 1 - MACE	Cardiovascular Risk	25	0.25			Question 1 - MACE	Cardiovascular Risk	50	0.5				Pretest	Posttest	Differences
Question 2 - stents	Cardiovascular Risk	25	0.25			Question 2 - stents	Cardiovascular Risk	50	0.5				0.25	0.5	0.25
Question 3 - DAPT	Cardiovascular Risk	63	0.625			Question 3 - DAPT	Cardiovascular Risk	100	1				0.25	0.5	0.25
Average		37.6667						66.6667					0.625	1	0.375
Standard Deviation		17.9134						23.5702
Average SD (between Pre/Post)		20.7418												mean difference	0.291667
			Cardiovascular Risk											standard dev of differences	0.0721688
Effect Size = (Mean of experimental group -mean of control)/average SD)			Effect size	1.39814										effect size	4.04145
		%											Pretest	Posttest	Differences
Question 4 - med mgmt	Medication Management	50	0.5			Question 4 - med mgmt	Medication Management	100	1				0.5	1	0.5
Question 5 - AI	Medication Management	100	1			Question 5 - AI	Medication Management	100	1				1	1	0
Question 6 - DM (basal)	Medication Management	25	0.25			Question 6 - DM (basal)	Medication Management	25	0.25				0.25	0.25	0
Quetsion 6 - DM (short-acting)	Medication Management	88	0.875			Quetsion 6 - DM (short-acting)	Medication Management	75	0.75				0.875	0.75	-0.125
Question 7 - SGLT2i 3 days	Medication Management	100	1			Question 7 - SGLT2i 3 days	Medication Management	100	1				1	1	0
Question 7 - SGLT2i 4 days	Medication Management	25	0.25			Question 7 - SGLT2i 4 days	Medication Management	50	0.5				0.25	0.5	0.25
Average		64.6667						75						mean difference	0.104167
Standard Deviation		32.6684						28.8675						standard dev of differences	0.229356
Average SD (between Pre/Post)		30.7679												effect size	0.45417
			Med Management
			Effect size	0.335847
													Pretest	Posttest	Differences
Question 8 - RA MTX	Special Population	43	0.428571			Question 8 - RA MTX	Special Population	100	1				0.428571	1	0.571429
Question 8 - RA HCQ	Special Population	71	0.714286			Question 8 - RA HCQ	Special Population	100	1				0.714286	1	0.285714
Question 8 - RA Leuf	Special Population	29	0.285714			Question 8 - RA Leuf	Special Population	75	0.75				0.285714	0.75	0.464286
Question 8 - RA SSA	Special Population	57	0.571429			Question 8 - RA SSA	Special Population	100	1				0.571429	1	0.428571
Question 13 - Bariatric	Special Population	57	0.571429			Question 13 - Bariatric	Special Population	100	1				0.571429	1	0.428571
Average		51.4						95						mean difference	0.435714
Standard Deviation		14.2773						10						standard dev of differences	0.10227
Average SD (between Pre/Post)		12.1386												effect size	4.26042
			Special Population
			Effect size	3.59184
													Pretest	Posttest	Differences
Question 9 - CHADS > 4	Anticoagulation	38	0.375			Question 9 - CHADS > 4	Anticoagulation	75	0.75				0.375	0.75	0.375
Question 9 - MV, CVA	Anticoagulation	50	0.5			Question 9 - MV, CVA	Anticoagulation	25	0.25				0.5	0.25	-0.25
Question 10 - Warfarin day	Anticoagulation	63	0.625			Question 10 - Warfarin day	Anticoagulation	75	0.75				0.625	0.75	0.125
Question 10 - Vitamin K	Anticoagulation	13	0.125			Question 10 - Vitamin K	Anticoagulation	50	0.5				0.125	0.5	0.375
Question 11 - Restart Warfarin	Anticoagulation	38	0.375			Question 11 - Restart Warfarin	Anticoagulation	25	0.25				0.375	0.25	-0.125
Question 12 - DOAC	Anticoagulation	86	0.857143			Question 12 - DOAC	Anticoagulation	100	1				0.857143	1	0.142857
Average		48						58.3333
Standard Deviation		22.723						29.1548						mean difference	0.107143
Average SD (between Pre/Post)		25.9389												standard dev of differences	0.255551
			Anticoagulation											effect size	0.419263
			Effect size	0.398373

## Sheet: Sheet2
Knowledge Scores	Intervention		Control
	pre (n = 8)	post (n = 4)	pre (n = 10)	post (n = 11)
Cardiovascular Risk	0.541667	0.833333	0.454545	0.433333
Medication Management	0.895833	0.916667	0.590909	0.716667
special population	0.825	0.95	0.4	0.66
Anticogulation	0.666667	0.75	0.424242	0.533333
NEW
	Cardiovascular Risk	Medication Management	Special population	Anticogulation
Pre-Int (n = 8)	0.375	0.645	0.45	0.458
Post-Int (n = 4)	0.667	0.75	0.95	0.583
Pre-Con (n=10)	0.454545	0.606	0.4	0.411
Post-Con (n =11)	0.394	0.561	0.66	0.485
Intervention	Pre						POST
n = 8	total correct/total points
Cardiovascular Risk	0	24	0.375	0.375	0.375	n = 4	Cardiovascular Risk	0	12	0.666667	0.667	0.667
Medication Management	0.645	48	0.645833	0.645	0.645		Medication Management	0	24	0.75	0.75	0.75
special population	1.917	40	18/40	0.45	0.45		special population	0	20	0.95	0.95	0.95
Anticogulation	0	48	22/48	0.458	0.458		Anticogulation	0	24	0.583333	0.583	0.583
Pre Control		Total correct	Fraction				Post Control	n = 10
n = 11	Cardiovascular Risk (3)	0.645	33	15/33	0.454	0.454	Cardiovascular Risk	0	33	13/33	0.394
	Med Management (6)	1.917	66	40/66	0.606	0.606	Med Management	0	66	37/66	0.561
	Special Population (5)	0	55	22/55	0.4	0.4	Special Population	0	55	27/55	0.491
	Anticoagulation (6)	160	66	28/68	0.411	0.411	Anticoagulation	0	66	32/66	0.485
