# Supplementary material for: Escaping the OR: a pilot study of a Jigsaw-based workshop to teach preoperative assessment in internal medicine residency
Source: BMC Med Educ. 2026 May 16;26:1097. doi: 10.1186/s12909-026-09419-w (PMC13348809; doi:10.1186/s12909-026-09419-w)
Supplement: Supplementary file 1 — Supplementary Material 1. [file 12909_2026_9419_MOESM1_ESM.zip › UCSD Preop onfidence_8112025_LE effect size.xlsx]

## Sheet: Confidence
Intervention Group Pre-Test (Confidence)			Intervention Group Post-Test (Confidence)
Ambulatory Preop Assessment	2.375		Ambulatory Preop Assessment	3.66667
Inpatient Preop Assessment	2.25		Inpatient Preop Assessment	2.6
ACC/AHA Guidelines	2.125		ACC/AHA Guidelines	3.2
Bariatric Surgery	1.5		Bariatric Surgery	3.2
CKD	1.625		CKD	3.2
Liver disease	1.75		Liver disease	3
Rheumatology	1.375		Rheumatology	3.4
								Control		Intervention
								Pre	Post	Pre	Post
							Ambulatory Preop Assessment	2.38462	2.85714	2.375	3.66667
Control Group Pre-Test (Confidence)			Control Group Post-Test (Confidence)				Inpatient Preop Assessment	2.76923	3	2.25	2.6
Ambulatory Preop Assessment	2.38462		Ambulatory Preop Assessment	2.85714			ACC/AHA Guidelines	2.53846	2.35714	2.125	3.2
Inpatient Preop Assessment	2.76923		Inpatient Preop Assessment	3			Bariatric Surgery	2.07692	1.85714	1.5	3.2
ACC/AHA Guidelines	2.53846		ACC/AHA Guidelines	2.35714			CKD	2.69231	2.57143	1.625	3.2
Bariatric Surgery	2.07692		Bariatric Surgery	1.85714			Liver disease	2.23077	2.21429	1.75	3
CKD	2.69231		CKD	2.57143			Rheumatology	1.76923	1.78571	1.375	3.4
Liver disease	2.23077		Liver disease	2.21429
Rheumatology	1.76923		Rheumatology	1.78571
								Effect size					Effect size
								Control						Intervention
								Pre	Post	Differences				Pre	Post	differences
							Ambulatory Preop Assessment	2.38462	2.85714	0.472527			Ambulatory Preop Assessment	2.375	3.66667	1.29167
							Inpatient Preop Assessment	2.76923	3	0.230769			Inpatient Preop Assessment	2.25	2.6	0.35
							ACC/AHA Guidelines	2.53846	2.35714	-0.181319			ACC/AHA Guidelines	2.125	3.2	1.075
							Bariatric Surgery	2.07692	1.85714	-0.21978			Bariatric Surgery	1.5	3.2	1.7
							CKD	2.69231	2.57143	-0.120879			CKD	1.625	3.2	1.575
							Liver disease	2.23077	2.21429	-0.0164835			Liver disease	1.75	3	1.25
							Rheumatology	1.76923	1.78571	0.0164835			Rheumatology	1.375	3.4	2.025
									Mean difference	0.0259027					Mean difference	1.32381
									Standard deviation	0.247715					Standard dev	0.534318
									Effect size	0.104567					Effect size	2.47757
								Wilcoxon										Wilcoxon
								Pre	Post	Differences	sign	abs difference	rank avg	signed rank				Pre	Post	differences	sign	abs difference	rank avg	signed rank
							Ambulatory Preop Assessment	2.38462	2.85714	0.472527	1	0.472527	7	7			Ambulatory Preop Assessment	2.375	3.66667	1.29167	1	1.29167	4	4
							Inpatient Preop Assessment	2.76923	3	0.230769	1	0.230769	6	6			Inpatient Preop Assessment	2.25	2.6	0.35	1	0.35	1	1
							ACC/AHA Guidelines	2.53846	2.35714	-0.181319	-1	0.181319	4	-4			ACC/AHA Guidelines	2.125	3.2	1.075	1	1.075	1	1
							Bariatric Surgery	2.07692	1.85714	-0.21978	-1	0.21978	4	-4			Bariatric Surgery	1.5	3.2	1.7	1	1.7	3	3
							CKD	2.69231	2.57143	-0.120879	-1	0.120879	3	-3			CKD	1.625	3.2	1.575	1	1.575	2	2
							Liver disease	2.23077	2.21429	-0.0164835	-1	0.0164835	1	-1			Liver disease	1.75	3	1.25	1	1.25	1	1
							Rheumatology	1.76923	1.78571	0.0164835	1	0.0164835	1	1			Rheumatology	1.375	3.4	2.025	1	2.025	1	1
							positive signed rank	14									positive signed rank	13
							negative signed rank	-12									negative signed rank	0
							test stat	12									test stat	0
							critical value	2		not significant							critical value	2		significant! Since test statistic < critical value
										Group1 (Mdn = 2.4 ,n = 7) and Group2 (Mdn = 2.4 ,n = 7), W+ = 14, p = .938, r = -0.03.										Group1 (Mdn = 1.8 ,n = 7) and Group2 (Mdn = 3.2 ,n = 7), W+ = 28, p = .016, r = 0.9.
											https://www.statskingdom.com/175wilcoxon_signed_ranks.html
